# Supplementary material for: Two-Photon Absorption Cooperative Effects within Multi-Dipolar Ruthenium Complexes: The Decisive Influence of Charge Transfers
Source: Molecules. 2022 Feb 23;27(5):1493. doi: 10.3390/molecules27051493 (PMC8912064; doi:10.3390/molecules27051493)
Supplement: Supplementary file 1 [file molecules-27-01493-s001.zip]

Archive with 1 entries (1 files):
- molecules-1587692-supplementary.pdf
